# Supplementary material for: Current Radiotherapy Management of Extensive-Stage Small-Cell Lung Cancer in the Immunotherapy Era: An Italian National Survey on Behalf of the Italian Association of Radiotherapy and Clinical Oncology (AIRO)
Source: Curr Oncol. 2024 Nov 1;31(11):6791–802. doi: 10.3390/curroncol31110501 (PMC11592792; doi:10.3390/curroncol31110501)
Supplement: Supplementary file 1 [file curroncol-31-00501-s001.zip]

Archive with 1 entries (1 files):
- curroncol-3255492-supplementary.pdf
